# Supplementary material for: Histone H4 lysine 20 acetylation is associated with gene repression in human cells
Source: Sci Rep. 2016 Apr 11;6:24318. doi: 10.1038/srep24318 (PMC4827026; doi:10.1038/srep24318)
Supplement: Supplementary Tables [file srep24318-s2.xls]

## Sheet: Table S1 Hela-S3
Supplemetary Table S1Hela-S3
id	site	npeak	npeakPerSite
AP2_Q6	8836	31670	3.5842
PAX5_01	14253	49241	3.45478
PAX4_01	11666	39923	3.42217
AP2ALPHA_01	960	3136	3.26667
SP1_Q6	7690	25043	3.25657
MAZR_01	10048	32294	3.21397
SP1_01	4181	13143	3.14351
PAX5_02	14149	43766	3.09322
AP2GAMMA_01	4431	12852	2.90047
SPZ1_01	12087	33579	2.77811
EGR3_01	9228	25315	2.74328
AHR_01	10906	29667	2.72025
E2F_03	4322	11743	2.71703
NFKAPPAB50_01	5544	14780	2.66595
NMYC_01	7588	20151	2.65564
AHRARNT_02	12692	33537	2.64237
USF_C	2824	7425	2.62925
EGR1_01	11080	29085	2.625
NRSF_01	18136	47478	2.61789
AP4_01	13828	36038	2.60616
E47_01	10824	28132	2.59904
TAXCREB_01	10191	26154	2.56638
PAX4_03	12054	30789	2.55426
HEN1_02	12922	32848	2.54202
NGFIC_01	11662	29048	2.49082
ELK1_02	7323	18210	2.48669
LMO2COM_01	15021	37091	2.46928
MYOGNF1_01	18533	45477	2.45384
MYCMAX_03	15944	38064	2.38736
RREB1_01	15958	38027	2.38294
MZF1_02	13346	31763	2.37996
OLF1_01	18118	42909	2.36831
AHRARNT_01	11751	27731	2.35988
EGR2_01	11369	26499	2.33081
CREB_02	5139	11849	2.3057
TAXCREB_02	11978	27500	2.29588
CP2_01	11800	27001	2.28822
CMYB_01	13820	31553	2.28314
HEN1_01	14209	32193	2.26568
GATA1_01	8911	20186	2.26529
ARNT_01	6964	15766	2.26393
YY1_02	15250	34324	2.25075
NRF2_01	6005	13479	2.24463
AREB6_03	12942	28991	2.24007
GATA2_01	8322	18599	2.23492
ZIC3_01	12367	27564	2.22883
MZF1_01	9610	21252	2.21145
STAT3_02	4671	10301	2.20531
ZIC1_01	10887	23797	2.18582
ZID_01	14842	32308	2.1768
ATF_01	9325	20160	2.16193
ZIC2_01	11082	23529	2.12317
P300_01	12753	26973	2.11503
P53_01	17714	37419	2.1124
ROAZ_01	16099	33855	2.10293
MYCMAX_01	11442	23759	2.07647
MYOD_01	12639	25937	2.05214
USF_Q6	8915	18129	2.03354
ARNT_02	13210	26649	2.01734
ELK1_01	10479	20875	1.99208
STAT6_02	1967	3905	1.98526
CREBP1_Q2	8033	15932	1.98332
MIF1_01	14382	28521	1.9831
PAX2_01	17379	34428	1.98101
E2F_02	7774	15376	1.97787
CREB_Q4	2836	5413	1.90867
HMX1_01	14616	27016	1.84839
SREBP1_02	16878	30650	1.81597
CETS1P54_01	9634	17325	1.79832
HOX13_01	19988	35030	1.75255
NFKAPPAB_01	11233	19622	1.74682
USF_01	6527	11395	1.74583
NFKB_Q6	6349	11037	1.73838
XBP1_01	16297	28269	1.73461
CREB_Q2	3683	6326	1.71762
AP2REP_01	12243	20748	1.69468
HNF4_01	13963	23594	1.68975
ARP1_01	20020	33596	1.67812
MYOD_Q6	13725	22633	1.64903
ER_Q6	23231	38262	1.64702
COMP1_01	18653	30224	1.62033
E2F_01	10867	17475	1.60808
SEF1_C	20640	33096	1.60349
STAT1_01	13653	21719	1.59079
AP4_Q6	11117	17517	1.57569
PPARG_03	18708	29136	1.55741
AP4_Q5	7574	11794	1.55717
PAX3_01	14123	21547	1.52567
NFKB_C	14292	21728	1.52029
NFY_01	3631	5442	1.49876
NF1_Q6	17733	26415	1.4896
AREB6_01	20677	30656	1.48261
ATF6_01	20312	29811	1.46765
HNF4_01_B	8007	11571	1.44511
LUN1_01	20921	30005	1.4342
PPARA_01	25503	35916	1.4083
MAX_01	7133	10004	1.4025
E47_02	19172	26559	1.3853
CREL_01	12337	17010	1.37878
PPARG_02	26976	37069	1.37415
AREB6_02	17341	23584	1.36001
RFX1_01	16884	21635	1.28139
GATA3_01	11870	15153	1.27658
CREB_01	6720	8532	1.26964
SREBP1_01	13604	17004	1.24993
SRF_C	13029	16198	1.24323
HTF_01	25338	31085	1.22681
AP1FJ_Q2	11290	13807	1.22294
COUP_01	21503	26228	1.21974
P53_02	19504	23692	1.21473
GRE_C	18844	22858	1.21301
RFX1_02	17154	20730	1.20846
NFY_Q6	8695	10455	1.20242
GR_Q6	25776	30900	1.19879
IK2_01	14344	17087	1.19123
PAX4_04	21976	26107	1.18798
STAT3_01	18252	21632	1.18519
NFKAPPAB65_01	6576	7754	1.17914
STAT5A_02	25723	30196	1.17389
LYF1_01	15786	18446	1.1685
SRF_Q6	12925	15069	1.16588
BACH2_01	18868	21940	1.16282
CEBP_C	21731	25094	1.15476
NFE2_01	19364	21857	1.12874
MYCMAX_02	12934	14514	1.12216
YY1_01	18883	21175	1.12138
IK1_01	20213	22498	1.11305
MYB_Q6	15086	16788	1.11282
USF_02	10894	12123	1.11281
GATA1_03	15283	16901	1.10587
TAL1BETAE47_01	18131	20037	1.10512
CHOP_01	20408	22455	1.1003
PPARG_01	31901	34961	1.09592
TCF11_01	20985	22894	1.09097
TAL1ALPHAE47_01	29353	31417	1.07032
IK3_01	19800	20972	1.05919
NCX_01	16992	17910	1.05403
HAND1E47_01	24173	25472	1.05374
CREBP1CJUN_01	14674	15321	1.04409
AP1_01	22661	23552	1.03932
CDPCR1_01	14205	14630	1.02992
TCF11MAFG_01	30450	30811	1.01186
PAX2_02	13207	12930	0.979026
CDPCR3HD_01	16206	15623	0.964026
AP1_Q6	2895	2761	0.953713
TAL1BETAITF2_01	31540	30065	0.953234
AP1_Q2	3622	3343	0.922971
NFY_C	9659	8911	0.922559
CDPCR3_01	26031	24012	0.922439
HSF1_01	18576	17079	0.919412
BACH1_01	30000	26448	0.8816
HOXA3_01	18698	15987	0.855011
HSF2_01	19186	16231	0.845981
AML1_01	42938	36206	0.843216
MEIS1_01	28226	23780	0.842486
STAT_01	14961	12501	0.835572
FAC1_01	26957	22417	0.831584
BRACH_01	35726	29463	0.824694
AREB6_04	18926	15496	0.818768
STAT1_03	7747	6167	0.79605
GATA1_02	17576	13827	0.786698
AP1_Q4	4568	3515	0.769483
EN1_01	25641	19706	0.768535
PAX6_01	34998	26596	0.759929
ISRE_01	24764	18754	0.757309
MSX1_01	19613	14579	0.743334
CEBPB_02	21475	15772	0.734435
CEBP_01	23780	17136	0.720606
MRF2_01	24479	17456	0.713101
RORA1_01	36263	25430	0.701266
AP1_C	9338	6444	0.690084
TGIF_01	26384	18149	0.687879
TST1_01	27012	18229	0.674848
SRF_01	24623	16547	0.672014
LMO2COM_02	22987	15335	0.667116
GFI1_01	36012	23423	0.650422
STAT5A_01	18089	11279	0.623528
IRF7_01	28865	17905	0.620301
IRF2_01	23468	14458	0.616073
NKX25_01	25949	15736	0.60642
RORA2_01	33904	20103	0.592939
STAT4_01	6318	3732	0.590693
EVI1_02	15098	8778	0.581402
CEBPB_01	25703	14737	0.573357
GATA6_01	10244	5837	0.569797
SOX9_B1	32248	18141	0.562547
MEIS1AHOXA9_01	34076	18885	0.554202
NFAT_Q6	29919	16068	0.53705
IRF1_01	28110	15038	0.53497
GATA1_05	25861	13814	0.534163
FREAC4_01	38795	20673	0.532878
GATA_C	31816	16853	0.529702
TATA_01	28289	14948	0.528403
CEBPA_01	23082	12063	0.522615
CEBP_Q2	23502	11935	0.507829
FOXO4_01	29398	14867	0.505715
OCT1_Q6	16673	8357	0.50123
FOXO4_02	34809	17378	0.499239
STAT5B_01	22804	11270	0.494212
FOXO1_02	36451	17552	0.481523
FREAC2_01	42076	20259	0.481486
FREAC3_01	44259	21121	0.477214
MEF2_01	41215	19622	0.476089
GATA1_04	19071	8906	0.466992
OCT1_06	34481	15982	0.463502
CHX10_01	47896	21668	0.452397
MEF2_02	31925	14177	0.444072
OCT1_03	32939	14570	0.442333
FOXO1_01	26000	11492	0.442
PBX1_02	39513	17344	0.438944
BRN2_01	40726	17779	0.436552
OCT_C	37413	16216	0.433432
HLF_01	29989	12738	0.424756
FOXO3_01	41115	17125	0.416515
CDP_01	30772	12706	0.412908
CREBP1_01	18862	7751	0.410932
OCT1_05	13593	5437	0.399985
EVI1_06	24219	9652	0.39853
NKX22_01	36311	14457	0.398144
HNF1_C	38083	15150	0.397815
SRY_01	48537	19218	0.395945
SRY_02	40144	15854	0.394928
RSRFC4_01	54960	21437	0.390047
HFH3_01	53271	20741	0.389349
EVI1_01	34151	13055	0.382273
SOX5_01	39309	15012	0.381897
E4BP4_01	36426	13893	0.381403
PAX4_02	43043	16045	0.372767
TATA_C	35030	12848	0.366771
HNF1_01	35171	12843	0.365159
EVI1_04	32679	11872	0.363291
FOXJ2_01	67458	24497	0.363144
HNF3B_01	56311	20144	0.357728
OCT1_02	38925	13901	0.357123
NKX25_02	39273	13961	0.355486
OCT1_01	26983	9475	0.351147
S8_01	74270	25965	0.349603
FREAC7_01	61439	21260	0.346034
FOXD3_01	46835	16007	0.341774
HFH1_01	47221	15828	0.33519
EVI1_05	17624	5903	0.334941
MEF2_03	32020	10568	0.330044
MEF2_04	45298	14710	0.324738
CART1_01	61498	19365	0.314888
EVI1_03	19902	6258	0.314441
CDC5_01	46062	14450	0.313708
PBX1_01	25039	7844	0.313271
NKX61_01	53331	16632	0.311864
POU3F2_01	60511	17932	0.296343
CDP_02	51937	15369	0.295916
POU6F1_01	50980	15073	0.295665
LHX3_01	55477	16350	0.294717
OCT1_07	50492	14868	0.294462
TBP_01	28705	8444	0.294165
FOXJ2_02	54914	16086	0.292931
OCT1_04	52730	14835	0.281339
NKX3A_01	48173	13436	0.278911
POU3F2_02	44587	12097	0.271312

## Sheet: Table S2 hSMC
Supplemeantary Table S2 hSMC
id	site	npeak	npeakPerSite
PAX4_01	11666	7257	0.622064
PAX5_01	14253	8854	0.621203
AP2_Q6	8836	5275	0.59699
PAX5_02	14149	8148	0.575871
AP2ALPHA_01	960	552	0.575
NRSF_01	18136	9515	0.524647
E47_01	10824	5552	0.512934
AP2GAMMA_01	4431	2270	0.5123
AP4_01	13828	7084	0.512294
SP1_01	4181	2118	0.506577
MAZR_01	10048	5068	0.504379
AHR_01	10906	5479	0.502384
LMO2COM_01	15021	7531	0.501365
HEN1_02	12922	6445	0.498762
TAXCREB_01	10191	5029	0.493475
AHRARNT_02	12692	6202	0.488654
SP1_Q6	7690	3722	0.484005
EGR3_01	9228	4465	0.483853
NFKAPPAB50_01	5544	2678	0.483045
NMYC_01	7588	3659	0.482209
MYOGNF1_01	18533	8867	0.478444
SPZ1_01	12087	5771	0.477455
USF_C	2824	1347	0.476983
E2F_03	4322	2052	0.47478
MYCMAX_03	15944	7424	0.46563
ELK1_02	7323	3403	0.4647
EGR1_01	11080	5011	0.452256
GATA1_01	8911	3999	0.448771
AHRARNT_01	11751	5263	0.447877
AREB6_03	12942	5791	0.447458
PAX4_03	12054	5383	0.446574
CMYB_01	13820	6156	0.445441
OLF1_01	18118	8045	0.444034
GATA2_01	8322	3654	0.439077
CP2_01	11800	5148	0.436271
YY1_02	15250	6644	0.435672
ZID_01	14842	6372	0.429322
NGFIC_01	11662	4996	0.4284
RREB1_01	15958	6831	0.428061
ZIC3_01	12367	5270	0.426134
TAXCREB_02	11978	5093	0.425196
HEN1_01	14209	6035	0.424731
CREB_02	5139	2181	0.424402
ARNT_01	6964	2924	0.419874
ATF_01	9325	3883	0.416408
ROAZ_01	16099	6691	0.415616
ZIC1_01	10887	4493	0.412694
MZF1_02	13346	5504	0.412408
EGR2_01	11369	4673	0.41103
P53_01	17714	7279	0.410918
STAT3_02	4671	1913	0.409548
MYOD_01	12639	5158	0.408102
MYCMAX_01	11442	4655	0.406834
ZIC2_01	11082	4507	0.406696
ARNT_02	13210	5332	0.403634
MZF1_01	9610	3870	0.402706
PAX2_01	17379	6937	0.39916
P300_01	12753	5064	0.397083
NRF2_01	6005	2383	0.396836
MIF1_01	14382	5622	0.390905
USF_Q6	8915	3428	0.38452
STAT6_02	1967	743	0.377733
ELK1_01	10479	3947	0.376658
CREBP1_Q2	8033	2951	0.36736
E2F_02	7774	2834	0.364548
HMX1_01	14616	5303	0.362822
CREB_Q4	2836	1026	0.361777
SREBP1_02	16878	5961	0.353182
XBP1_01	16297	5705	0.350064
USF_01	6527	2236	0.342577
CREB_Q2	3683	1261	0.342384
MYOD_Q6	13725	4661	0.339599
NFKB_Q6	6349	2149	0.338479
CETS1P54_01	9634	3250	0.337347
AP2REP_01	12243	4116	0.336192
ARP1_01	20020	6724	0.335864
HOX13_01	19988	6712	0.335801
HNF4_01	13963	4656	0.333453
ER_Q6	23231	7714	0.332056
NFKAPPAB_01	11233	3717	0.3309
SEF1_C	20640	6669	0.32311
AP4_Q5	7574	2435	0.321495
AP4_Q6	11117	3553	0.319601
COMP1_01	18653	5921	0.317429
PPARG_03	18708	5859	0.313182
PAX3_01	14123	4360	0.308716
AREB6_01	20677	6341	0.306669
STAT1_01	13653	4118	0.301619
E2F_01	10867	3259	0.299899
ATF6_01	20312	6048	0.297755
NFKB_C	14292	4156	0.290792
PPARG_02	26976	7835	0.290443
LUN1_01	20921	6055	0.289422
AREB6_02	17341	5006	0.28868
NF1_Q6	17733	5115	0.288445
E47_02	19172	5474	0.285521
HNF4_01_B	8007	2239	0.27963
PPARA_01	25503	7113	0.278908
NFY_01	3631	1012	0.278711
MAX_01	7133	1980	0.277583
SREBP1_01	13604	3543	0.260438
RFX1_01	16884	4394	0.260246
GR_Q6	25776	6668	0.25869
CREL_01	12337	3178	0.257599
GATA3_01	11870	3020	0.254423
GRE_C	18844	4739	0.251486
HTF_01	25338	6366	0.251243
SRF_C	13029	3273	0.251209
COUP_01	21503	5370	0.249733
CREB_01	6720	1661	0.247173
AP1FJ_Q2	11290	2775	0.245793
P53_02	19504	4769	0.244514
USF_02	10894	2647	0.242978
PAX4_04	21976	5326	0.242355
STAT5A_02	25723	6191	0.24068
STAT3_01	18252	4372	0.239535
SRF_Q6	12925	3081	0.238375
RFX1_02	17154	4062	0.236796
LYF1_01	15786	3699	0.234322
CEBP_C	21731	5092	0.23432
TCF11_01	20985	4884	0.232738
TAL1BETAE47_01	18131	4217	0.232585
MYCMAX_02	12934	2993	0.231406
PPARG_01	31901	7358	0.230651
IK2_01	14344	3308	0.230619
TAL1ALPHAE47_01	29353	6641	0.226246
CHOP_01	20408	4600	0.225402
NFY_Q6	8695	1959	0.225302
YY1_01	18883	4217	0.223323
MYB_Q6	15086	3351	0.222126
CDPCR1_01	14205	3121	0.219711
HAND1E47_01	24173	5311	0.219708
NFE2_01	19364	4254	0.219686
GATA1_03	15283	3334	0.218151
NFKAPPAB65_01	6576	1423	0.216393
TCF11MAFG_01	30450	6513	0.213892
NCX_01	16992	3620	0.213041
BACH2_01	18868	4018	0.212953
IK1_01	20213	4241	0.209815
IK3_01	19800	4081	0.206111
CDPCR3HD_01	16206	3334	0.205726
CREBP1CJUN_01	14674	3010	0.205125
TAL1BETAITF2_01	31540	6456	0.204692
HSF1_01	18576	3748	0.201766
CDPCR3_01	26031	5232	0.200991
PAX2_02	13207	2620	0.19838
AP1_01	22661	4430	0.19549
NFY_C	9659	1882	0.194844
AP1_Q2	3622	701	0.193539
AP1_Q6	2895	558	0.192746
MEIS1_01	28226	5238	0.185574
HSF2_01	19186	3554	0.185239
BRACH_01	35726	6448	0.180485
FAC1_01	26957	4860	0.180287
AML1_01	42938	7699	0.179305
HOXA3_01	18698	3293	0.176115
EN1_01	25641	4441	0.173199
BACH1_01	30000	5190	0.173
PAX6_01	34998	5855	0.167295
STAT_01	14961	2491	0.1665
GATA1_02	17576	2880	0.16386
AP1_Q4	4568	748	0.163748
AREB6_04	18926	3085	0.163003
MSX1_01	19613	3194	0.162851
STAT1_03	7747	1261	0.162773
ISRE_01	24764	3988	0.16104
CEBPB_02	21475	3379	0.157346
CEBP_01	23780	3729	0.156812
RORA1_01	36263	5683	0.156716
TGIF_01	26384	4116	0.156004
MRF2_01	24479	3755	0.153397
TST1_01	27012	4026	0.149045
SRF_01	24623	3620	0.147017
GFI1_01	36012	5214	0.144785
LMO2COM_02	22987	3281	0.142733
NKX25_01	25949	3643	0.140391
STAT5A_01	18089	2510	0.138758
AP1_C	9338	1257	0.134611
EVI1_02	15098	2030	0.134455
STAT4_01	6318	834	0.132004
RORA2_01	33904	4439	0.130929
IRF7_01	28865	3729	0.129188
IRF2_01	23468	3007	0.128132
MEIS1AHOXA9_01	34076	4308	0.126423
SOX9_B1	32248	4022	0.124721
GATA6_01	10244	1267	0.123682
GATA_C	31816	3821	0.120097
OCT1_Q6	16673	1999	0.119894
GATA1_05	25861	3070	0.118712
TATA_01	28289	3336	0.117926
CEBPB_01	25703	3008	0.117029
FREAC4_01	38795	4514	0.116355
IRF1_01	28110	3268	0.116258
FOXO4_01	29398	3411	0.116028
CEBP_Q2	23502	2703	0.115011
CEBPA_01	23082	2651	0.114851
STAT5B_01	22804	2619	0.114848
NFAT_Q6	29919	3432	0.11471
CHX10_01	47896	5489	0.114602
OCT1_06	34481	3895	0.112961
OCT1_03	32939	3719	0.112906
FOXO4_02	34809	3925	0.112758
MEF2_01	41215	4582	0.111173
FOXO1_02	36451	4035	0.110697
FREAC2_01	42076	4639	0.110253
FREAC3_01	44259	4873	0.110102
OCT_C	37413	4075	0.108919
PBX1_02	39513	4290	0.108572
GATA1_04	19071	2061	0.10807
BRN2_01	40726	4360	0.107057
MEF2_02	31925	3384	0.105998
FOXO1_01	26000	2670	0.102692
CDP_01	30772	3076	0.099961
OCT1_05	13593	1351	0.0993894
HNF1_C	38083	3779	0.0992306
NKX22_01	36311	3587	0.0987855
CREBP1_01	18862	1859	0.0985579
FOXO3_01	41115	4046	0.0984069
PAX4_02	43043	4205	0.097693
S8_01	74270	7094	0.0955164
HFH3_01	53271	5085	0.0954553
SRY_01	48537	4629	0.0953705
RSRFC4_01	54960	5241	0.0953603
HLF_01	29989	2845	0.0948681
SRY_02	40144	3764	0.0937625
SOX5_01	39309	3646	0.0927523
EVI1_01	34151	3164	0.0926474
HNF1_01	35171	3257	0.0926047
NKX25_02	39273	3623	0.0922517
EVI1_06	24219	2230	0.0920765
FOXJ2_01	67458	6172	0.091494
E4BP4_01	36426	3327	0.0913359
HNF3B_01	56311	5102	0.090604
OCT1_02	38925	3501	0.0899422
TATA_C	35030	3111	0.0888096
OCT1_01	26983	2396	0.0887967
FREAC7_01	61439	5407	0.088006
FOXD3_01	46835	4013	0.0856838
EVI1_04	32679	2795	0.0855289
MEF2_03	32020	2712	0.0846971
NKX61_01	53331	4495	0.0842849
CART1_01	61498	5169	0.0840515
PBX1_01	25039	2099	0.0838292
LHX3_01	55477	4638	0.0836022
EVI1_05	17624	1473	0.0835792
HFH1_01	47221	3942	0.0834798
POU6F1_01	50980	4207	0.0825226
MEF2_04	45298	3723	0.0821891
CDP_02	51937	4225	0.0813486
OCT1_07	50492	4031	0.0798344
POU3F2_01	60511	4830	0.0798202
CDC5_01	46062	3675	0.0797838
EVI1_03	19902	1576	0.079188
TBP_01	28705	2245	0.0782094
FOXJ2_02	54914	4196	0.0764104
OCT1_04	52730	4027	0.0763702
POU3F2_02	44587	3395	0.0761433
NKX3A_01	48173	3613	0.0750005

## Sheet: Table S3
Supplementary Table S3 - Pathway analyses of H4K20ac accumulated genes
KEGG_PATHWAY	hsa04020:Calcium signaling pathway	6.00707e-10
KEGG_PATHWAY	hsa05217:Basal cell carcinoma	1.03456e-06
KEGG_PATHWAY	hsa04080:Neuroactive ligand-receptor interaction	1.63384e-05
KEGG_PATHWAY	hsa04930:Type II diabetes mellitus	0.000232244
KEGG_PATHWAY	hsa05414:Dilated cardiomyopathy	0.000243104
KEGG_PATHWAY	hsa04310:Wnt signaling pathway	0.000501383
KEGG_PATHWAY	hsa04510:Focal adhesion	0.000688177
KEGG_PATHWAY	hsa04010:MAPK signaling pathway	0.00071068
KEGG_PATHWAY	hsa04514:Cell adhesion molecules (CAMs)	0.00130191
KEGG_PATHWAY	hsa04512:ECM-receptor interaction	0.00194475
KEGG_PATHWAY	hsa04916:Melanogenesis	0.00196084
KEGG_PATHWAY	hsa05410:Hypertrophic cardiomyopathy (HCM)	0.00230275
KEGG_PATHWAY	hsa05412:Arrhythmogenic right ventricular cardiomyopathy (ARVC)	0.00266572
KEGG_PATHWAY	hsa04340:Hedgehog signaling pathway	0.00581822
KEGG_PATHWAY	hsa04360:Axon guidance	0.00667006
KEGG_PATHWAY	hsa04530:Tight junction	0.0203242
KEGG_PATHWAY	hsa04270:Vascular smooth muscle contraction	0.0208315
KEGG_PATHWAY	hsa04810:Regulation of actin cytoskeleton	0.0215631
KEGG_PATHWAY	hsa05200:Pathways in cancer	0.0309056
KEGG_PATHWAY	hsa04670:Leukocyte transendothelial migration	0.0376713
KEGG_PATHWAY	hsa04060:Cytokine-cytokine receptor interaction	0.0454884

## Sheet: Table S4
Supplementary Table S4 -The statistics and quality check results of ChIP-seq and mRNA-seq
application.	sampleID	total reads	valid	duplicate	mapped	mapped/total	duplicate/mapped	valid/total
ChIP-Seq	hSMC input	29888033	15156654	5023519	20180173	0.6752	0.2489	0.5071
	hSMC H4K20ac	39258914	20675455	5628622	26304077	0.67	0.214	0.5266
	Hela-S3 IFN(+)_input	44351212	23170132	7037680	30207812	0.6811	0.233	0.5224
	Hela-S3 IFN(+)	50386354	16617074	14539847	31156921	0.6184	0.4667	0.3298
	Hela-S3 IFN(-)_input	68086910	32100615	13614330	45714945	0.6714	0.2978	0.4715
	Hela-S3 IFN(-)	41086389	13207614	11742234	24949848	0.6073	0.4706	0.3215
mRNA-seq	hSMC	31702220			28786395	0.908025
	Hela-S3 IFNminus	50802582			45984729	0.905165
